# Supplementary material for: DLG3 variants caused X-linked epilepsy with/without neurodevelopmental disorders and the genotype-phenotype correlation
Source: Front Mol Neurosci. 2024 Jan 5;16:1290919. doi: 10.3389/fnmol.2023.1290919 (PMC10796462; doi:10.3389/fnmol.2023.1290919)
Supplement: Supplementary file 2 [file Table_2.XLSX]

## Sheet: Sheet1
Supplement Table 2. Mendelian variants identified by WES in seven cases and associated genetic characteristics.
Case	Gene	Chr	Position	Nucleotide change	Amino acid change	Inheritance	MAF*	Hemizyous number in controls of gnomAD populations*	OMIM	KO	pLi	PP2_ HDIV	PP2_ HVAR	Mutation Taster	M_CAP	DANN	FATHMM_MKL	GERP++	phyloP	phastCons	Comments
Case 1	DLG3	chrX	69665069	c.18C>G	p.His6Gln	Maternal	0	0	Intellectual developmental disorder, X-linked 90, XLR	Male mice hemizygous for a knock-out allele show alterations in spatial learning, locomotor activation, LTP, and spike-timing-dependent plasticity. A portion of chimeras hemizygous for a gene trapped allele display forebrain deletion, posterior truncation, and failure to initiate embryo turning.	1	PD(0.932)	PD(0.880)	DC(0.997)	D(0.305)	T(0.966)	D(0.916)	C(3.200)	C(4.967)	C(1.000)
	ZNF175	chr19	52090302	c.718G>T	p.Ala240Ser	Paternal	1.415e-05	-	-	Mice homozygous for a knock-out allele exhibit abnormal coping response, decreased circulating cholesterol level, and increased circulating cholesterol level.	0	B(0.07)	B(0.012)	Po(1.000)	T(0.002)	T(0.918)	T(0.001)	NC(2.370)	NC(0.140)	NC(0.000)	1) Normal neurogical phenotype in KO mice; 2) prediected to be "Benign" by majority of in silico tools; 3) Unknown gene-disease association.
	ZNF175	chr19	52090052	c.468G>A	p.Met156Ile	Maternal	7.958e-06	-	-	Mice homozygous for a knock-out allele exhibit abnormal coping response, decreased circulating cholesterol level, and increased circulating cholesterol level.	0	B(0.002)	B(0.002)	Po(1.000)	T(0.002)	T(0.532)	T(0.003)	NC(-3.300)	NC(-1.402)	NC(0.000)	1) Normal neurogical phenotype in KO mice; 2) prediected to be "Benign" by majority of in silico tools; 3) Unknown gene-disease association.
Case 2	DLG3	chrX	69665179	c.128G>T	p.Gly43Val	Maternal	0	0	Intellectual developmental disorder, X-linked 90, XLR	Male mice hemizygous for a knock-out allele show alterations in spatial learning, locomotor activation, LTP, and spike-timing-dependent plasticity. A portion of chimeras hemizygous for a gene trapped allele display forebrain deletion, posterior truncation, and failure to initiate embryo turning.	1	PD(0.999)	PD(0.972)	DC(0.994)	D(0.036)	T(0.979)	D(0.792)	NC(1.840)	C(2.475)	C(1.000)
	LRCH2	chrX	114422870	c.413C>T	p.Thr138Leu	Maternal	0	0	-	Male mice hemizygous for a knock-out allele exhibit abnormal eye morphology, anophthalmia and decreased locomotor activity.	0.997	PD(0.68)	B(0.136)	D(C1.000)	D(0.038)	T(0.988)	D(0.963)	C(3.990)	C(5.362)	C(1.000)	1) Normal neurogical phenotype in KO mice; 2) Unknown gene-disease association.
Case 3	DLG3	chrX	69665179	c.128G>T	p.Gly43Val	Maternal	0	0	Intellectual developmental disorder, X-linked 90, XLR	Male mice hemizygous for a knock-out allele show alterations in spatial learning, locomotor activation, LTP, and spike-timing-dependent plasticity. A portion of chimeras hemizygous for a gene trapped allele display forebrain deletion, posterior truncation, and failure to initiate embryo turning.	1	PD(0.999)	PD(0.972)	DC(0.994)	D(0.036)	T(0.979)	D(0.792)	NC(1.840)	C(2.475)	C(1.000)
	DRP2	chrX	100496825	c.728T>C	p.Leu243Pro	Maternal	0	0	-	Mice homozygous for a conditional allele activated in peripheral nerves exhibit abnormal Scwann cell morphology, supernumerary Schwann cell, abnormal myelin sheath morphology and hypermyelination.	0	PD(0.977)	PD(0.900)	DC(1.000)	D(0.700)	D(0.999)	D(0.958)	C(0.562)	C(5.947)	C(1.000)	1) Unknown gene-disease association.
	REPS2	chrX	17065504	c.806G>A	p.Ser269Asn	Maternal	0	0	-	Mice homozygous for a knock-out allele exhibit cataract.	0.203	PD(0.956)	PD(0.715)	Po(0.999)	T(0.019)	D(0.992)	T(0.144)	NC(-3.520)	NC(-1.617)	NC(0.007)	1) Normal neurogical phenotype in KO mice; 2) prediected to be "Benign" by majority of in silico tools; 3) Unknown gene-disease association.
Case 4	DLG3	chrX	69669263	c.463C>T	p.Pro155Ser	Maternal	0	0	Intellectual developmental disorder, X-linked 90, XLR	Male mice hemizygous for a knock-out allele show alterations in spatial learning, locomotor activation, LTP, and spike-timing-dependent plasticity. A portion of chimeras hemizygous for a gene trapped allele display forebrain deletion, posterior truncation, and failure to initiate embryo turning.	1	PD(0.898)	PD(0.843)	DC(1.000)	D(0.048)	D(0.994)	D(0.958)	C(4.370)	C(2.444)	C(1.000)
	ITGB5	chr3	124515316	c.1612A>G	p.Ser538Gly	Paternal	0	-	-	Homozygotes for a targeted null mutation do not appear to differ from normal in respect to development, reproduction, adenovirus infection, or wound healing. Mutant keratinocytes do show reduced migration on, and adhesion to, vitronectin in vitro. Mice homozygous for a different null allele display abnormal eye morphology and increased leukocyte cell number.	0	PD(0.991)	PD(0.943)	DC(1.000)	D(0.162)	D(0.998)	D(0.897)	C(5.260)	C(4.035)	C(1.000)	1) Unknown gene-disease association.
	ITGB5	chr3	124578170	c.280C>G	p.Leu94Val	Maternal	0.0001592	-	-	Homozygotes for a targeted null mutation do not appear to differ from normal in respect to development, reproduction, adenovirus infection, or wound healing. Mutant keratinocytes do show reduced migration on, and adhesion to, vitronectin in vitro. Mice homozygous for a different null allele display abnormal eye morphology and increased leukocyte cell number.	0	PD(0.999)	PD(0.998)	DC(1.000)	D(0.073)	D(0.997)	D(0.780)	C(5.260)	C(2.352)	NC(0.995)	1) Unknown gene-disease association.
	MYO7B	chr2	128366452	c.2813A>G	p.Glu938Gly	De novo	0	-	-	Mice homozygous for a knock-out allele exhibit decreased circulating glucose level and increased circulating sodium level.	0	PD(0.996)	PD(0.847)	DC(1.000)	D(0.160)	D(0.997)	D(0.997)	C(5.440)	C(8.338)	C(1.000)	1) Normal neurogical phenotype in KO mice; 2) Unknown gene-disease association.
Case 5	DLG3	chrX	69669599	c.593G>A	p.Arg198Gln	Maternal	0	0	Intellectual developmental disorder, X-linked 90, XLR	Male mice hemizygous for a knock-out allele show alterations in spatial learning, locomotor activation, LTP, and spike-timing-dependent plasticity. A portion of chimeras hemizygous for a gene trapped allele display forebrain deletion, posterior truncation, and failure to initiate embryo turning.	1	PD(0.724)	B(0.311)	DC(0.971)	D(0.025)	D(0.996)	D(0.888)	C(4.480)	C(3.988)	C(1.000)
	NOP14	chr4	2943970	c.2000G>A	p.Arg667His	Paternal	4.598e-05	-	-	-	0	B(0.001)	B(0.001)	Po(1.000)	T(0.009)	T(0.934)	T(0.067)	NC(-4.740)	NC(-1.151)	NC(0.000)	1) Prediected to be "Benign" by majority of in silico tools; 3) Unknown gene-disease association.
	NOP14	chr4	2951840	c.1103A>G	p.Glu368Gly	Maternal	0.0002368	-	-	-	0	B(0.0260	B(0.015)	Po(0.987)	T(0.022)	T(0.982)	D(0.596)	NC(-0.968)	NC(1.535)	NC(0.997)	1) Prediected to be "Benign" by majority of in silico tools; 3) Unknown gene-disease association.
Case 6	DLG3	chrX	69699009	c.1415G>A	p.Arg472His	Maternal	0	0	Intellectual developmental disorder, X-linked 90, XLR	Male mice hemizygous for a knock-out allele show alterations in spatial learning, locomotor activation, LTP, and spike-timing-dependent plasticity. A portion of chimeras hemizygous for a gene trapped allele display forebrain deletion, posterior truncation, and failure to initiate embryo turning.	1	PD(1.000)	PD(0.987)	DC(1.000)	D(0.119)	D(0.999)	D(0.881)	C(4.420)	C(9.602)	C(1.000)
	DOCK11	chrX	117742094	c.2741C>G	p.Ser914Ter	Maternal	5.73918e-06	0	-	Homozygous knockout leads to the reduction of the number of B cells in the spleen marginal zone and the increase in thymic CD4+ T cell percentage.	0.012	-	-	DC(1.000)	-	D(0.996)	D(0.990)	C(4.860)	C(7.376)	C(1.000)	1) Normal neurogical phenotype in KO mice; 2) Unknown gene-disease association.
Case 7	DLG3	chrX	69719752	c.1998T>A	p.Asn666Lys	Maternal	0	0	Mental retardation, X-linked 90, XLR	Male mice hemizygous for a knock-out allele show alterations in spatial learning, locomotor activation, LTP, and spike-timing-dependent plasticity. A portion of chimeras hemizygous for a gene trapped allele display forebrain deletion, posterior truncation, and failure to initiate embryo turning.	1	PD(0.974)	PD(0.828)	DC(1.000)	D(0.035)	T(0.982)	D(0.751)	NC(0.502)	NC(-0.102)	C(0.800)
	NEXMIF	chrX	73961030	c.3362G>A	p.Arg1121Gln	Maternal	0	0	Mental retardation, X-linked 98, XLD	Male mice hemizygous for a knock-out allele show seizures, autism-like behaviors including reduced sociability, repetitive self-grooming, hyperactivity, decreased vocalization and deficits in spatial and fear memory, as well as a reduction in dendritic spine density and synaptic transmission.	1	B(0.000)	B(0.000)	Po(1.000)	T(0.004)	T(0.513)	T(0.180)	NC(-4.88)	NC(0.325)	NC(0.990)	1) Prediected to be "Benign" by majority of in silico tools.
	AP4E1	chr15	51223090	c.791A>G	p.Asn264Ser	Paternal	0.0005766	-	Spastic paraplegia 51, autosomal recessive, AR Stuttering, familial persistent, 1, AD	Mice homozygous for a knock-out allele exhibit enlarged lateral ventricles, decreased corpus callosum size, decreased vertical activity, and female anemia.	0.003	B(0.002)	B(0.017)	DC(1.000)	T(0.009)	T(0.989)	D(0.952)	C(3.700)	C(5.038)	C(1.000)	1) Prediected to be "Benign" by majority of in silico tools.
	AP4E1	chr15	51250944	c.1804C>T	p.Leu602Phe	Maternal	2.832e-05	-	Spastic paraplegia 51, autosomal recessive, AR Stuttering, familial persistent, 1, AD	Mice homozygous for a knock-out allele exhibit enlarged lateral ventricles, decreased corpus callosum size, decreased vertical activity, and female anemia.	0.003	B(0.018)	B(0.0240	Po(0.868)	T(0.006)	D(0994)	T(0.362)	NC(0.315)	NC(0.258)	NC(0.722)	1) Prediected to be "Benign" by majority of in silico tools.
	ALMS1	chr2	73717062	c.7973C>G	p.Pro2658ArgG	Paternal	0.0001816	-	Alstrom syndrome, AR	Homozygous null mice display obesity starting after puberty, hypogonadism, hyperinsulinemia, male-specific hyperglycemia, retinal dysfunction, and late-onset hearing loss.	0	PD(0.531)	B(0.202)	Po(1.000)	T(0.003)	T(0.974)	T(0.111)	NC(0.115)	NC(0.899)	NC(0.627)	1) Prediected to be "Benign" by majority of in silico tools.
	ALMS1	chr2	73677258	c.3601T>C	p.Tyr1201His	Maternal	2.006e-05	-	Alstrom syndrome, AR	Homozygous null mice display obesity starting after puberty, hypogonadism, hyperinsulinemia, male-specific hyperglycemia, retinal dysfunction, and late-onset hearing loss.	0	B(0.284)	B(0.110)	Po(1.000)	T(0.002)	T(0.956)	T(0.182)	C(2.860)	NC(1.670)	NC(0.004)	1) Prediected to be "Benign" by majority of in silico tools.
The Mendelian variants were included, accroding tothe following criteria: (1) de novo variants : not presented in the controls of gnomAD; (2) hemizygous variants: no hemizygote in controls of gnomAD; (3) homozygous variants: no homozygote in the controls of gnomAD; (4) compound heterozygous variants: the frequency of a singel varaint of a pair of compound heterozygous variants < 0.005 in gnomAD-a…
*For hemizygous variants, only the frequency of hemizygous in gnomAD-all populations is provided.
Abbreviations: AD, autosomal dominant; AR, autosomal recessive; B, benign; C, conserved; CADD, Combined Annotation Dependent Depletion; D, damaging; DANN, Domain-Adversarial Training of Neural Networks; DC, disease-causing; FATHMM-MKL, Functional Analysis through Hidden Markov Models–Multiple Kernels Learning; GERP++, Genomic Evolutionary Rate Profiling; KO: knock-out mouse model; M_CAP, Mendelia…
